# Supplementary material for: Digital economy, innovation factor allocation and industrial structure transformation—A case study of the Yangtze River Delta city cluster in China
Source: PLoS One. 2024 Apr 10;19(4):e0300788. doi: 10.1371/journal.pone.0300788 (PMC11006168; doi:10.1371/journal.pone.0300788)
Supplement: S1 Data — (XLSX) [file pone.0300788.s001.xlsx]

## Sheet: Sheet1
id	year	dig	Insev	Servh	Manh	Indi	Fdi	Fin	Pgdp	Bins	lnpop	Inf
310000	2011	0.53	1.40436	0.405064	16.812	0.507018	0.0182357	1.938	19.073	4.04	14.0467	0.570065
310000	2012	0.88	1.55527	0.37512	16.9105	0.517382	0.0186202	1.808	19.123	4.08	14.2332	0.616652
310000	2013	1.44	1.67204	0.57442	17.0089	0.525304	0.0187528	2.053	19.191	4.11	14.3331	0.588852
310000	2014	1.48	1.86744	0.444433	17.1072	0.540338	0.0191651	2.033	19.278	4.11	14.4125	0.594901
310000	2015	1.55	2.13208	0.452765	17.2055	0.560824	0.0216372	2.125	19.342	4.27	14.4285	0.695889
310000	2016	1.56	2.34228	0.463917	17.3038	0.576024	0.0225747	1.916	19.457	4.37	14.4314	0.784393
310000	2017	1.79	2.34396	0.464549	17.402	0.576719	0.021242	1.997	19.54	4.51	14.3466	0.839447
310000	2018	2.14	2.34564	0.462998	17.5001	0.577414	0.0208193	2.068	19.605	4.57632	14.3636	0.760064
310000	2019	2.42	2.69259	0.458789	17.5982	0.601438	0.0199044	1.935	19.76	4.71925	14.4599	0.761931
310000	2020	2.38	2.75103	0.406236	17.6963	0.605802	0.019104	2.015	19.774	4.75714	14.5477	0.671036
320100	2011	-0.22	1.16704	0.3443	15.366	0.476906	0.0109678	1.811	17.934	19.63	12.7843	0.163455
320100	2012	-0.06	1.21364	0.346971	15.488	0.479432	0.0107779	1.71	18.092	20.14	12.9313	0.185964
320100	2013	0.22	1.26218	0.422405	15.6099	0.482322	0.0108812	1.721	18.199	21.28	12.9073	0.209714
320100	2014	0.28	1.3747	0.429652	15.7317	0.488722	0.0108086	1.772	18.295	22.17	12.704	0.17983
320100	2015	0.4	1.42184	0.440101	15.8534	0.491314	0.0109123	1.874	18.392	23.06	12.7173	0.231951
320100	2016	0.63	1.4898	0.428842	15.9751	0.495296	0.0113258	2.064	18.47	23.36	12.7598	0.254925
320100	2017	0.81	1.57105	0.439989	16.0967	0.501338	0.0114563	2.098	18.579	23.75	12.8139	0.252302
320100	2018	0.94	1.65761	0.448821	16.2183	0.508008	0.0121876	2.215	18.669	24.1989	12.8619	0.278103
320100	2019	1.09	1.72702	0.428643	16.3397	0.513722	0.0121908	2.394	18.759	24.3007	12.924	0.344964
320100	2020	1.11	1.78488	0.425264	16.4611	0.518743	0.012027	2.537	18.814	25.0029	12.9826	0.382382
320200	2011	-0.37	0.811808	0.249216	15.2323	0.487688	0.0101165	1	18.047	24.28	12.7671	0.0983318
320200	2012	-0.23	0.85283	0.23458	15.321	0.485528	0.00988372	0.987	18.142	24.4	12.9016	0.127207
320200	2013	-0.07	0.882917	0.296	15.4081	0.483402	0.0100372	1.005	18.206	24.74	12.7186	0.12345
320200	2014	-0.01	0.96994	0.294721	15.4936	0.483546	0.0102736	1.057	18.223	25.23	12.5792	0.110842
320200	2015	0.1	0.995943	0.301232	15.5776	0.484386	0.01069	1.096	18.26	26.74	12.6768	0.137994
320200	2016	0.29	1.08686	0.315671	15.6601	0.486178	0.0104692	1.127	18.338	26.61	12.7404	0.1484
320200	2017	0.43	1.07789	0.320013	15.7411	0.487938	0.0100697	1.056	18.471	27.54	12.8146	0.146194
320200	2018	0.51	1.06904	0.317974	15.8207	0.489726	0.0101154	1.047	18.555	27.603	12.8189	0.1581
320200	2019	0.61	1.08421	0.306339	15.8988	0.49095	0.00982685	1.144	18.591	27.5572	12.7993	0.163643
320200	2020	0.65	1.12863	0.320172	15.9756	0.49155	0.00967794	1.222	18.633	27.1482	12.7794	0.180013
320300	2011	-0.56	0.81	0.249513	12.5939	0.42305	0.00922035	0.488	17.386	17.42	11.8953	0.0439038
320300	2012	-0.39	0.846939	0.248326	12.5939	0.42135	0.00938611	0.51	17.509	21.45	12.0437	0.0439733
320300	2013	-0.25	0.889121	0.256872	12.5939	0.418518	0.00961331	0.532	17.608	22.49	11.9187	0.0526135
320300	2014	-0.19	1	0.266826	12.5939	0.417824	0.00977173	0.549	17.72	25.31	12.0184	0.05319
320300	2015	-0.09	1.04289	0.255761	12.5939	0.418718	0.0102389	0.577	17.79	23.94	11.8691	0.0604047
320300	2016	0.12	1.09469	0.26589	12.5939	0.420814	0.00915963	0.623	17.877	24.4	11.9222	0.0650773
320300	2017	0.27	1.13545	0.264018	12.5939	0.421266	0.0081636	0.632	18.006	22.92	12.0197	0.0714561
320300	2018	0.35	1.17788	0.245277	12.5939	0.421992	0.00806953	0.727	18.028	22.4696	12.154	0.0767521
320300	2019	0.52	1.2401	0.238058	12.5939	0.423242	0.00682484	0.815	18.085	23.0426	12.2501	0.0793731
320300	2020	0.51	1.25144	0.27414	12.5939	0.421265	0.00680343	0.95	18.109	23.4297	12.3377	0.0951923
320400	2011	-0.48	0.777982	0.274631	13.2919	0.477762	0.0106621	0.951	17.394	23.53	12.6288	0.0491005
320400	2012	-0.23	0.829868	0.265547	13.2919	0.473586	0.010345	0.965	17.497	24.5	12.7251	0.0624227
320400	2013	-0.15	0.875969	0.276976	13.2919	0.471584	0.00993743	0.99	17.591	25.48	12.7742	0.0721839
320400	2014	-0.14	0.977597	0.278924	13.2919	0.472322	0.00955811	0.977	17.708	25.52	12.3922	0.0755318
320400	2015	-0.02	1.03774	0.297427	13.2919	0.473338	0.0096956	1.015	17.781	24.76	12.0556	0.0864078
320400	2016	0.15	1.09462	0.293959	13.2919	0.475982	0.00916676	1.047	17.871	26	12.4293	0.0922964
320400	2017	0.28	1.10345	0.300569	13.2919	0.478016	0.00877458	1.009	18.008	26.27	12.3087	0.0885139
320400	2018	0.34	1.11231	0.288555	13.2919	0.480078	0.00888762	1.069	18.071	20.8542	12.3975	0.0948119
320400	2019	0.47	1.05241	0.305819	13.2919	0.479974	0.00875434	1.161	18.12	21.8705	12.4792	0.0945367
320400	2020	0.47	1.1131	0.325086	13.2919	0.481034	0.00870708	1.309	18.173	25.7415	12.5547	0.111769
320500	2011	-0.24	0.769784	0.253943	14.5908	0.492576	0.010728	1.108	18.49	27.12	13.7119	0.174262
320500	2012	0.05	0.817006	0.253761	14.5908	0.488334	0.0104069	1.134	18.604	27.65	13.7283	0.234481
320500	2013	0.19	0.868821	0.340386	14.5908	0.485814	0.0106864	1.191	18.684	27.91	13.676	0.244293
320500	2014	0.22	0.966068	0.33329	14.5908	0.485482	0.0110916	1.253	18.74	28.13	13.6072	0.227629
320500	2015	0.33	1.02675	0.327606	14.5908	0.485422	0.0114165	1.324	18.793	28.47	13.3047	0.284298
320500	2016	0.6	1.09574	0.324734	14.5908	0.48635	0.0118557	1.417	18.857	34.21	13.3052	0.327843
320500	2017	0.85	1.07684	0.320941	14.5908	0.48744	0.0118841	1.385	18.97	32.83	13.0179	0.344312
320500	2018	0.86	1.05833	0.328103	14.5908	0.488608	0.0123396	1.427	19.041	31.4893	13.0225	0.411176
320500	2019	1.11	1.08421	0.333974	14.5908	0.49095	0.0122988	1.566	19.075	29.6553	13.0423	0.428876
320500	2020	1.1	1.12809	0.341032	14.5908	0.49212	0.0121842	1.695	19.122	26.9233	13.0617	0.446599
320600	2011	-0.48	0.706422	0.264186	13.4294	0.45015	0.00922584	0.805	17.524	25.51	12.286	0.0632926
320600	2012	-0.24	0.754717	0.269521	13.4295	0.4458	0.00925595	0.842	17.635	22.64	12.3038	0.0791845
320600	2013	-0.17	0.788868	0.343628	13.4294	0.444986	0.00947216	0.895	17.735	26.36	12.3404	0.0712384
320600	2014	-0.15	0.88755	0.342549	13.4294	0.446968	0.0097595	0.908	17.85	29.24	12.3479	0.060785
320600	2015	-0.06	0.946281	0.344565	13.4294	0.447384	0.00981204	0.975	17.934	30.05	12.3526	0.0812991
320600	2016	0.14	1.01923	0.354996	13.4294	0.449578	0.00840223	1.01	18.03	30.82	12.3831	0.0871587
320600	2017	0.29	1.02561	0.350512	13.4294	0.452973	0.00747139	1.013	18.164	31.86	12.3978	0.086152
320600	2018	0.35	1.03198	0.315973	13.4294	0.456426	0.00702901	1.046	18.25	31.0496	12.4613	0.0956606
320600	2019	0.52	0.946939	0.270126	13.4294	0.457512	0.0066998	1.088	18.357	31.3076	12.4932	0.0913786
320600	2020	0.5	1.00948	0.29065	13.4294	0.457443	0.00652333	1.207	18.424	28.4289	12.5242	0.107308
320700	2011	-0.61	0.842672	0.258199	11.8266	0.389202	0.0135663	0.717	16.462	21.15	11.0184	0.016632
320700	2012	-0.36	0.862745	0.251521	11.8292	0.388522	0.0138038	0.746	16.59	20.8	11.203	0.0224894
320700	2013	-0.29	0.891593	0.355014	11.8315	0.387738	0.0136082	0.766	16.698	21.1	11.3735	0.0266781
320700	2014	-0.3	0.913907	0.345217	11.8336	0.394294	0.0140355	0.788	16.794	21.4	11.4662	0.0261236
320700	2015	-0.19	0.957207	0.340821	11.8354	0.394922	0.0134758	0.824	16.889	22.71	11.2911	0.0289718
320700	2016	-0.02	0.975113	0.341086	11.8371	0.397254	0.00887407	0.861	16.984	23.83	10.9159	0.0278144
320700	2017	0.08	1	0.349832	11.8385	0.400326	0.00820629	0.922	17.089	24.5	11.1691	0.0310858
320700	2018	0.12	1.02523	0.355578	11.8398	0.403594	0.00854117	1.054	17.138	22.8996	11.0078	0.0321035
320700	2019	0.27	1.03687	0.311656	11.841	0.404312	0.00825145	1.102	17.262	24.0636	11.0252	0.0346176
320700	2020	0.3	1.107	0.310125	11.842	0.404019	0.0079578	1.286	17.305	24.5341	11.0423	0.0363237
320800	2011	-0.63	0.846808	0.177755	12.4108	0.396728	0.0128399	0.587	16.643	18.51	11.9953	0.0445645
320800	2012	-0.4	0.881209	0.181163	12.3536	0.397474	0.012859	0.611	16.771	19.2	12.2648	0.0549697
320800	2013	-0.35	0.916667	0.248062	12.4108	0.398536	0.0128274	0.638	16.886	20.35	11.777	0.0592335
320800	2014	-0.32	0.997738	0.260995	12.3536	0.403534	0.0131329	0.659	17.016	20.9	11.6941	0.0628691
320800	2015	-0.22	1.06993	0.265035	12.4107	0.407266	0.0133913	0.679	17.128	20.29	11.7067	0.0645381
320800	2016	-0.04	1.14663	0.252778	12.3537	0.412034	0.0107458	0.756	17.233	21.66	11.6625	0.0501643
320800	2017	0.09	1.1485	0.259266	12.4107	0.414836	0.00727167	0.838	17.321	24.2	11.6769	0.0511928
320800	2018	0.14	1.15036	0.283755	12.3537	0.417686	0.0071959	0.917	17.399	23.3815	11.6802	0.0541571
320800	2019	0.29	1.15311	0.283442	12.4106	0.417048	0.00704488	0.998	17.472	24.1449	11.5603	0.0586124
320800	2020	0.25	1.21644	0.28603	12.3538	0.417521	0.00689552	1.151	17.511	23.3817	11.424	0.0592155
320900	2011	-0.56	0.802548	0.23068	12.4894	0.387526	0.00987674	0.562	17.137	20.96	12.0364	0.0304916
320900	2012	-0.33	0.809322	0.235158	12.4829	0.390024	0.0100979	0.587	17.256	21.35	12.2601	0.0369498
320900	2013	-0.28	0.825902	0.267163	12.4877	0.392762	0.010548	0.627	17.364	21.42	11.9511	0.0419507
320900	2014	-0.28	0.877419	0.264342	12.4842	0.398818	0.0111351	0.67	17.462	20.08	11.5592	0.0456349
320900	2015	-0.16	0.921225	0.264508	12.4867	0.400974	0.0115581	0.723	17.556	21.3	11.2837	0.0562488
320900	2016	0.05	0.970982	0.278136	12.4848	0.403618	0.00924042	0.808	17.639	23	11.1658	0.0626024
320900	2017	0.18	0.993274	0.269472	12.4862	0.407486	0.00730002	0.841	17.744	23.88	11.2754	0.0638288
320900	2018	0.22	1.01577	0.264456	12.4852	0.411562	0.00712178	0.891	17.82	25.4699	11.4221	0.0749349
320900	2019	0.41	1.14183	0.246323	12.486	0.410562	0.00681884	1.03	17.859	25.1593	11.4221	0.0782725
320900	2020	0.38	1.22447	0.304564	12.4854	0.411438	0.00672386	1.167	17.902	24.6184	11.4221	0.0889955
321000	2011	-0.53	0.712707	0.215719	12.8007	0.449518	0.00886192	0.653	17.085	19.51	12.2561	0.0259715
321000	2012	-0.32	0.754717	0.223176	12.8007	0.4458	0.00818466	0.684	17.194	20.67	12.2728	0.0340226
321000	2013	-0.25	0.786948	0.343578	12.8007	0.444302	0.00832289	0.72	17.297	21.26	12.1853	0.0399712
321000	2014	-0.22	0.841176	0.330975	12.8007	0.447862	0.00849913	0.739	17.426	21.69	11.8406	0.0390205
321000	2015	-0.11	0.876248	0.300905	12.8007	0.447322	0.00886807	0.771	17.509	22.27	11.3485	0.0455537
321000	2016	0.07	0.910931	0.313888	12.8007	0.449672	0.00830129	0.788	17.611	21.94	11.6985	0.0463907
321000	2017	0.18	0.944559	0.306604	12.8007	0.451578	0.00687468	0.791	17.74	21.58	11.702	0.053055
321000	2018	0.21	0.979167	0.302531	12.8007	0.4538	0.00675863	0.847	17.817	22.9101	11.7121	0.0678854
321000	2019	0.38	1	0.311467	12.8007	0.45375	0.00617439	0.919	17.885	23.6862	11.8405	0.0677623
321000	2020	0.34	1.06079	0.271979	12.8007	0.453463	0.00607912	1.038	17.918	24.1451	11.9542	0.0783305
321100	2011	-0.58	0.738182	0.277477	12.0476	0.469272	0.00920812	0.773	16.956	21.78	12.1049	0.0276808
321100	2012	-0.33	0.77037	0.280952	12.0476	0.466592	0.00993571	0.788	17.085	22.49	12.3078	0.0363765
321100	2013	-0.28	0.807183	0.278759	12.0476	0.464106	0.0107764	0.808	17.192	23.88	12.6433	0.0379083
321100	2014	-0.24	0.92016	0.279255	12.0476	0.464966	0.0108791	0.824	17.298	24.19	11.7715	0.0441764
321100	2015	-0.14	0.951318	0.279715	12.0476	0.464454	0.0110176	0.852	17.372	24.55	11.7792	0.0604917
321100	2016	0	0.97541	0.287083	12.0476	0.466016	0.00957915	0.898	17.462	25.98	11.8135	0.0691594
321100	2017	0.12	0.977459	0.311407	12.0476	0.466898	0.00858625	0.964	17.507	26.58	11.815	0.064128
321100	2018	0.16	0.979508	0.300583	12.0476	0.467784	0.0088146	1.099	17.517	28.0978	11.3711	0.0696411
321100	2019	0.29	0.987654	0.243156	12.0476	0.467752	0.00845735	1.28	17.536	29.3588	11.0968	0.0628876
321100	2020	0.26	1.04625	0.24277	12.0476	0.466539	0.00835847	1.447	17.558	29.6933	10.7175	0.0730219
321200	2011	-0.59	0.718518	0.232016	13.181	0.447328	0.0097658	0.712	17.003	24.87	11.8616	0.0444124
321200	2012	-0.33	0.749529	0.24008	13.1073	0.445406	0.00936113	0.743	17.112	26.05	11.8846	0.0544708
321200	2013	-0.27	0.778626	0.208748	13.1674	0.445664	0.00883627	0.78	17.219	24.47	11.7925	0.0614977
321200	2014	-0.24	0.861111	0.29837	13.1183	0.446216	0.00950889	0.816	17.333	24.3	11.4505	0.0615451
321200	2015	-0.16	0.916497	0.299181	13.1584	0.447062	0.00988503	0.875	17.423	26.02	11.5764	0.0640159
321200	2016	0.03	0.997877	0.319772	13.1257	0.446222	0.00900474	0.892	17.53	26.77	11.8089	0.0530488
321200	2017	0.15	0.991552	0.318447	13.1524	0.447881	0.0084505	0.88	17.675	28.38	12.045	0.051278
321200	2018	0.18	0.985294	0.300408	13.1306	0.449562	0.00813818	0.937	17.749	28.8989	11.9232	0.0616653
321200	2019	0.32	0.916667	0.295662	13.1484	0.448714	0.00776621	1.078	17.754	30.3769	11.8973	0.0653163
321200	2020	0.31	0.970102	0.241262	13.1339	0.447396	0.00766945	1.202	17.788	31.4131	11.8706	0.069312
321300	2011	-0.66	0.808602	0.121005	11.3319	0.382882	0.00990061	0.575	16.396	25.05	9.85067	0.0105213
321300	2012	-0.42	0.806794	0.122264	11.298	0.388442	0.0112093	0.659	16.538	27.38	10.7187	0.0152701
321300	2013	-0.35	0.803347	0.150659	11.3202	0.394984	0.0113958	0.751	16.652	27.69	10.8375	0.0192467
321300	2014	-0.35	0.805383	0.149555	11.3057	0.400994	0.0116966	0.768	16.776	27.68	11.1047	0.0213013
321300	2015	-0.24	0.812371	0.149771	11.3152	0.405102	0.011891	0.798	16.872	27.71	10.3036	0.0220911
321300	2016	-0.05	0.820619	0.151723	11.3089	0.407318	0.0108277	0.834	16.973	27.31	10.7142	0.0214882
321300	2017	0.07	0.866316	0.162887	11.313	0.40784	0.00829252	0.852	17.078	26.27	10.5011	0.0205203
321300	2018	0.11	0.913979	0.18178	11.3104	0.40895	0.00776826	0.932	17.13	25.0053	10.537	0.0277368
321300	2019	0.28	1.09602	0.250701	11.3121	0.412378	0.00733469	0.995	17.249	24.2732	10.7045	0.0325106
321300	2020	0.24	1.13672	0.190549	11.311	0.413522	0.00719237	1.157	17.3	24.7261	10.8479	0.0402443
330100	2011	-0.1	1.04008	0.356202	14.0216	0.468814	0.011408	2.34	18.067	14.37	13.0652	0.180388
330100	2012	0.19	1.11135	0.371568	14.0211	0.469934	0.0112282	2.207	18.172	14.49	13.1144	0.204563
330100	2013	0.43	1.20501	0.377442	14.0209	0.473586	0.0113085	2.205	18.24	14.11	13.1762	0.213989
330100	2014	0.41	1.32057	0.376615	14.0208	0.480328	0.0111666	2.211	18.338	14.78	13.359	0.218967
330100	2015	0.56	1.49614	0.379866	14.0208	0.490886	0.0121284	2.228	18.426	12.49	13.4748	0.258522
330100	2016	0.8	1.67308	0.413232	14.0207	0.504106	0.0123478	2.251	18.544	12.31	13.4883	0.27352
330100	2017	1.03	1.77778	0.42424	14.0207	0.513202	0.0122699	2.267	18.652	13.01	13.4015	0.30254
330100	2018	1.1	1.89053	0.398102	14.0207	0.523094	0.0131345	2.656	18.721	13.5897	13.4337	0.338236
330100	2019	1.26	2.08833	0.397332	14.0207	0.539174	0.0131552	2.682	18.851	13.6919	13.3258	0.383313
330100	2020	1.29	2.2733	0.491809	14.0207	0.552937	0.0133499	3.054	18.897	12.422	13.2048	0.446098
330200	2011	-0.24	0.732369	0.363534	15.812	0.471598	0.0114383	1.762	17.92	15.13	12.0556	0.108643
330200	2012	-0.07	0.79588	0.371919	15.9708	0.467462	0.0113999	1.717	18.002	15.87	12.0904	0.128902
330200	2013	0.1	0.830476	0.367826	16.1295	0.467242	0.0114755	1.752	18.082	15.74	12.3044	0.143204
330200	2014	0.19	0.843212	0.373112	16.2882	0.469306	0.0116944	1.788	18.148	15.84	12.4275	0.134605
330200	2015	0.3	0.882813	0.378454	16.4469	0.467744	0.0130144	1.87	18.198	16.4	12.5003	0.159073
330200	2016	0.39	0.881092	0.378623	16.6055	0.468698	0.0133162	1.82	18.28	13.9	12.5034	0.168461
330200	2017	0.55	0.88878	0.379096	16.7641	0.47116	0.0131588	1.74	18.405	12.47	12.6097	0.167821
330200	2018	0.63	0.896484	0.365023	16.9226	0.473666	0.0132083	1.8	18.493	10.3495	12.6571	0.193331
330200	2019	0.74	1.01867	0.356389	17.0811	0.474134	0.0130652	1.817	18.602	12.8597	12.9301	0.240732
330200	2020	0.75	1.11963	1	17.2395	0.475325	0.0130301	2.019	18.637	18.5806	13.1443	0.239574
330300	2011	-0.3	0.879612	0.256364	15.3556	0.471458	0.0088031	1.871	17.347	15.33	11.4514	0.0475918
330300	2012	-0.11	0.918812	0.290167	15.5568	0.471282	0.00870531	1.864	17.418	15.9	11.5386	0.0657622
330300	2013	0.08	0.930417	0.279759	15.7579	0.472874	0.00883562	1.771	17.505	13.78	11.5699	0.0895292
330300	2014	0.13	1.06144	0.274208	15.959	0.474514	0.00898954	1.679	17.577	15.16	11.497	0.100481
330300	2015	0.26	1.21918	0.277953	16.1599	0.477784	0.00954791	1.63	17.648	15.58	11.453	0.0907565
330300	2016	0.36	1.3674	0.285214	16.3608	0.485494	0.009488	1.57	17.748	15.62	11.5142	0.105715
330300	2017	0.51	1.41512	0.291091	16.5616	0.489503	0.00949143	1.59	17.807	15.68	11.5648	0.113814
330300	2018	0.61	1.46465	0.29548	16.7623	0.493792	0.00995809	1.66	17.911	15.3587	11.7531	0.13299
330300	2019	0.71	1.29343	0.229732	16.963	0.485606	0.00911779	1.745	18.006	15.6142	12.1541	0.145915
330300	2020	0.69	1.368	0.418114	17.1635	0.489129	0.00910613	1.974	18.045	16.7186	12.4396	0.189306
330400	2011	-0.45	0.648084	0.27833	14.3985	0.470776	0.00936637	1.2	17.103	17.47	9.28619	0.0475053
330400	2012	-0.28	0.708108	0.287471	14.5247	0.465178	0.00987501	1.183	17.18	17.74	9.81678	0.0528539
330400	2013	-0.13	0.73224	0.287646	14.6509	0.465406	0.0097121	1.226	17.265	17.74	9.94894	0.0670219
330400	2014	-0.08	0.768946	0.287389	14.7769	0.467586	0.00976984	1.31	17.328	17.12	9.90159	0.0652805
330400	2015	0.02	0.825095	0.288208	14.9029	0.466632	0.0105327	1.341	17.376	18.32	8.96085	0.0737242
330400	2016	0.1	0.852207	0.29173	15.0288	0.469802	0.0108307	1.343	17.469	17.01	9.95309	0.08094
330400	2017	0.22	0.832075	0.300039	15.1546	0.476222	0.0109517	1.364	17.595	18.6	10.6095	0.0855268
330400	2018	0.29	0.812616	0.30346	15.2804	0.482894	0.0114596	1.39	17.702	22.7828	10.6397	0.101523
330400	2019	0.37	0.814471	0.314633	15.406	0.483726	0.0115602	1.491	17.799	24.0618	10.8216	0.113774
330400	2020	0.39	0.882704	0.227207	15.5316	0.480114	0.0120478	1.82	17.825	24.7761	10.9755	0.143717
330500	2011	-0.57	0.717472	0.239178	13.878	0.444216	0.00860485	1.126	16.537	22.93	10.0569	0.0223808
330500	2012	-0.42	0.739212	0.254765	14.0061	0.444654	0.00880545	1.113	16.628	23.17	10.2511	0.0242642
330500	2013	-0.25	0.759924	0.334759	14.134	0.446206	0.00888684	1.19	16.708	23.4	10.1228	0.0277083
330500	2014	-0.2	0.837573	0.346666	14.262	0.448026	0.00902492	1.189	16.789	24.97	10.2342	0.0320725
330500	2015	-0.09	0.910751	0.247183	14.3898	0.448014	0.00962127	1.204	16.853	26.03	10.2194	0.0437005
330500	2016	-0.02	0.962578	0.256793	14.5176	0.448866	0.00986558	1.2	16.944	26.91	10.4437	0.054893
330500	2017	0.13	0.998946	0.274031	14.6453	0.452479	0.0101364	1.319	17.025	27.93	10.67	0.052477
330500	2018	0.24	1.03632	0.270202	14.7729	0.456458	0.0110752	1.424	17.118	28.2456	10.3689	0.0572062
330500	2019	0.33	0.872798	0.276695	14.9004	0.461886	0.0112537	1.543	17.257	29.3939	9.98308	0.0532901
330500	2020	0.36	0.927636	0.358021	15.0279	0.459809	0.0116751	1.851	17.282	28.5962	9.34662	0.0594436
330600	2011	-0.48	0.723636	0.250861	13.787	0.463608	0.00779755	1.339	17.322	17.87	11.2956	0.0398397
330600	2012	-0.31	0.767225	0.256527	13.7585	0.460714	0.00788213	1.35	17.414	16.74	11.4658	0.0445333
330600	2013	-0.17	0.79434	0.238413	13.7327	0.460542	0.0079522	1.373	17.496	17.82	11.2995	0.0546045
330600	2014	-0.09	0.840077	0.24948	13.7093	0.461482	0.00814314	1.365	17.569	17.98	11.1144	0.059921
330600	2015	0.02	0.893069	0.251311	13.6881	0.460362	0.0089087	1.332	17.615	17.68	11.4527	0.0813426
330600	2016	0.1	0.91018	0.253208	13.669	0.460786	0.00901512	1.276	17.684	17.9	11.2902	0.0857814
330600	2017	0.21	0.954222	0.240053	13.6517	0.463093	0.00930201	1.315	17.743	17.79	11.765	0.0872936
330600	2018	0.28	1	0.218673	13.636	0.465944	0.0100975	1.379	17.808	21.3297	11.8141	0.111491
330600	2019	0.38	1.01253	0.236277	13.6218	0.465962	0.00989206	1.475	17.873	22.6385	11.0935	0.117728
330600	2020	0.38	1.13211	0.242926	13.6089	0.46728	0.00979443	1.682	17.91	22.6423		0.120592
330700	2011	-0.44	0.871795	0.250549	14.036	0.455014	0.00815756	1.497	17.017	24.04	9.23161	0.0380009
330700	2012	-0.24	0.915323	0.263952	14.1727	0.454632	0.00851595	1.562	17.115	25.31	10.5925	0.0430869
330700	2013	-0.06	0.948875	0.273122	14.3094	0.456626	0.00865724	1.704	17.203	25.72	10.8228	0.0477893
330700	2014	0.01	1.03617	0.270267	14.446	0.459918	0.00888219	1.76	17.284	26.38	10.8831	0.0513326
330700	2015	0.11	1.10549	0.277021	14.5827	0.461798	0.0094361	1.776	17.343	26.4	10.313	0.0533868
330700	2016	0.17	1.15247	0.279775	14.7193	0.464712	0.00966798	1.674	17.422	22.86	10.0995	0.0580766
330700	2017	0.33	1.20986	0.277864	14.8559	0.469685	0.00954443	1.736	17.466	25.37	10.4863	0.0641089
330700	2018	0.48	1.26995	0.235475	14.9925	0.475246	0.00977024	1.791	17.529	25.7662	10.8649	0.0769398
330700	2019	0.56	1.40796	0.259953	15.129	0.482984	0.00949624	1.838	17.635	26.5463	11.2364	0.0906896
330700	2020	0.56	1.50674	0.314017	15.2656	0.487364	0.00948337	2.115	17.667	30.6332	11.5067	0.125525
330800	2011	-0.64	0.649281	0.250712	11.5089	0.446346	0.00706996	1.016	16.034	25.4	9.56808	0.0101363
330800	2012	-0.51	0.728814	0.238309	11.4121	0.438454	0.00733463	1.095	16.09	25.75	10.7689	0.0116154
330800	2013	-0.36	0.750951	0.267327	11.5087	0.438942	0.00776746	1.171	16.173	27.82	10.5967	0.0130894
330800	2014	-0.3	0.848303	0.248152	11.4122	0.437102	0.00814793	1.304	16.227	31.07	10.2294	0.0135521
330800	2015	-0.19	0.985011	0.267089	11.5086	0.435018	0.00923728	1.382	16.254	32.07	9.36177	0.0161362
330800	2016	-0.14	1.05987	0.281154	11.4124	0.436926	0.00923139	1.32	16.343	33.7	10.4247	0.0183535
330800	2017	-0.01	1.07991	0.286494	11.5084	0.443601	0.0093334	1.444	16.404	33.99	10.6995	0.158434
330800	2018	0.07	1.1	0.265109	11.4125	0.45055	0.00972803	1.523	16.504	35.4906	10.2713	0.0287943
330800	2019	0.15	1.28261	0.303045	11.5083	0.456382	0.00962316	1.623	16.572	37.1966	11.0393	0.0322131
330800	2020	0.17	1.34393	0.444613	11.4127	0.458212	0.00948139	1.849	16.612	36.1852	11.4685	0.0360431
330900	2011	-0.63	0.995575	0.30745	10.6651	0.416408	0.0148894	1.505	15.86	13.61	8.39615	0.0084987
330900	2012	-0.48	1.01114	0.33514	10.6651	0.417126	0.0150983	1.45	15.959	15.67	9.24821	0.00989
330900	2013	-0.35	1.02941	0.310858	10.6651	0.412998	0.0149692	1.401	16.046	18.38	9.45595	0.011695
330900	2014	-0.19	1.15036	0.26138	10.6651	0.417686	0.015104	1.395	16.133	18.23	9.78909	0.0146783
330900	2015	-0.08	1.18491	0.276087	10.6651	0.416494	0.016012	1.334	16.207	20.63	9.9936	0.0168216
330900	2016	-0.11	1.18491	0.279454	10.6651	0.416494	0.0147604	1.196	16.334	19.16	10.0047	0.0184792
330900	2017	-0.03	1.43071	0.361019	10.6651	0.423756	0.0147161	1.389	16.317	21.57	9.98345	0.0191959
330900	2018	0.03	1.74154	0.36071	10.6651	0.437862	0.0154847	1.522	16.393	21.9373	9.27716	0.0201822
330900	2019	0.11	1.57349	0.380792	10.6651	0.429974	0.0150479	1.768	16.434	22.3423	9.39922	0.0218841
330900	2020	0.13	1.30343	0.571527	10.6651	0.421171	0.0139176	1.788	16.532	22.1932	9.508	0.0253814
331000	2011	-0.44	0.843564	0.281476	13.2437	0.441262	0.00767367	1.26	17.131	25.34	8.4209	0.0331379
331000	2012	-0.26	0.907787	0.310828	13.2404	0.439154	0.00801052	1.3	17.187	25.66	8.5305	0.0387619
331000	2013	-0.12	0.939709	0.289948	13.2381	0.440154	0.00826783	1.376	17.267	26.81	8.79725	0.0399939
331000	2014	-0.06	1.00858	0.275581	13.2365	0.442152	0.0082594	1.45	17.338	27.77	8.85495	0.0436136
331000	2015	0.05	1.12018	0.284089	13.2353	0.442742	0.00884699	1.528	17.386	27.76	8.70051	0.0587419
331000	2016	0.14	1.14943	0.287016	13.2344	0.44345	0.00938507	1.477	17.479	28.14	8.71752	0.0646116
331000	2017	0.25	1.13024	0.289333	13.2338	0.447464	0.00921682	1.451	17.597	26.03	8.90869	0.0778495
331000	2018	0.34	1.11161	0.290591	13.2334	0.451624	0.00932574	1.495	17.702	27.1939	8.91342	0.0939239
331000	2019	0.43	1.07237	0.315462	13.2331	0.450082	0.00906455	1.657	17.754	27.0693	8.95918	0.106064
331000	2020	0.45	1.16193	0.362844	13.2329	0.45112	0.00803311	1.868	17.779	24.5042	9.00295	0.122158
331100	2011	-0.62	0.807157	0.216545	10.3534	0.426126	0.00793691	1.201	15.893	12.82	12.5459	0.012227
331100	2012	-0.48	0.813121	0.218702	10.3143	0.428034	0.00799973	1.231	16.006	12.66	12.5611	0.0126496
331100	2013	-0.33	0.806324	0.21904	10.2856	0.429896	0.0082109	1.309	16.101	12.42	12.6992	0.0148508
331100	2014	-0.3	0.904366	0.217513	10.2645	0.427642	0.0084275	1.335	16.169	12.59	12.9055	0.0156581
331100	2015	-0.19	1.00656	0.242109	10.2491	0.427338	0.00944929	1.352	16.216	12.78	12.956	0.0177431
331100	2016	-0.12	1.05122	0.244295	10.2377	0.430626	0.00947303	1.275	16.309	13.1	13.02	0.0203235
331100	2017	-0.01	1.14716	0.264187	10.2294	0.436619	0.00962534	1.377	16.342	15.34	12.9067	0.02237
331100	2018	0.05	1.25121	0.255865	10.2233	0.444344	0.00995133	1.378	16.451	17.5282	12.9762	0.0263026
331100	2019	0.14	1.40827	0.263704	10.2188	0.451418	0.00977393	1.512	16.508	17.9382	12.373	0.0302552
331100	2020	0.16	1.58546	0.36874	10.2155	0.461037	0.00966194	1.795	16.55	19.5024	10.6131	0.0365883
340100	2011	-0.51	0.711434	0.292942	12.5624	0.460514	0.00966757	1.446	17.409	18.83	10.348	0.138118
340100	2012	-0.34	0.708861	0.292133	12.3851	0.462498	0.00959894	1.473	17.545	15.8	10.6834	0.149402
340100	2013	-0.17	0.712477	0.3185	12.5618	0.463854	0.00959131	1.51	17.66	16.54	10.9561	0.149021
340100	2014	-0.08	0.722826	0.320298	12.3857	0.466306	0.00978288	1.577	17.763	16.4	11.1419	0.152333
340100	2015	0.1	0.813688	0.33879	12.5611	0.461976	0.00995645	1.702	17.852	16.78	11.2848	0.164005
340100	2016	0.21	0.887574	0.350497	12.3863	0.461398	0.00951389	1.841	17.955	17.04	11.3618	0.216963
340100	2017	0.38	0.983488	0.370487	12.5605	0.463313	0.00901202	1.837	18.064	17.97	11.4337	0.196479
340100	2018	0.52	1.08874	0.37447	12.387	0.467678	0.00840283	1.744	18.175	18.798	11.6298	0.221228
340100	2019	0.67	1.66942	0.361653	12.5599	0.499966	0.00807918	1.627	18.36	19.4977	11.6974	0.259575
340100	2020	0.7	1.71324	0.196758	12.3876	0.500942	0.00766903	1.76	18.425	18.7628	11.7608	0.304754
340200	2011	-0.68	0.420334	0.290451	12.0654	0.515106	0.00929415	0.842	16.624	24.71	10.2398	0.0393749
340200	2012	-0.5	0.423369	0.277576	12.0654	0.515966	0.0104214	0.905	16.746	25.85	10.52	0.0438228
340200	2013	-0.36	0.420575	0.289049	12.0654	0.517926	0.011124	0.908	16.86	27.47	10.7961	0.0520205
340200	2014	-0.29	0.485133	0.279301	12.0654	0.507022	0.011036	0.938	16.955	25.94	10.9847	0.0573004
340200	2015	-0.18	0.662587	0.285066	12.0654	0.473226	0.0115333	1.014	17.017	24.87	11.1217	0.065002
340200	2016	-0.09	0.701786	0.292204	12.0654	0.470258	0.0118781	1.054	17.111	26.34	11.1987	0.0938823
340200	2017	0.03	0.768022	0.298583	12.0654	0.467214	0.0112603	1.081	17.204	24.82	11.271	0.0958561
340200	2018	0.1	0.83908	0.308199	12.0654	0.465928	0.0104286	1.04	17.305	23.7816	11.4274	0.101749
340200	2019	0.2	0.975309	0.297498	12.0654	0.462472	0.00956485	1.038	17.404	22.9727	11.4951	0.0913452
340200	2020	0.26	1.00945	0.184689	12.0654	0.459697	0.00947256	1.091	17.441	24.4089	11.5584	0.0998355
340300	2011	-0.65	0.653144	0.269595	11.489	0.380958	0.00895856	0.616	15.87	14.7	10.499	0.012054
340300	2012	-0.57	0.644	0.264922	11.4977	0.385368	0.0100296	0.71	16.002	16.12	10.8919	0.0166792
340300	2013	-0.42	0.619141	0.285817	11.5048	0.391874	0.00991563	0.804	16.126	17.48	11.1927	0.0199583
340300	2014	-0.37	0.628131	0.276352	11.5107	0.399662	0.0102179	0.576	16.259	19.24	11.4334	0.0212267
340300	2015	-0.27	0.770833	0.274511	11.5156	0.3898	0.0105142	0.951	16.344	19.96	11.5701	0.0271453
340300	2016	-0.19	0.945455	0.284413	11.5197	0.387392	0.010581	1.01	16.444	20.12	11.6472	0.0323403
340300	2017	-0.08	0.960452	0.278771	11.523	0.393987	0.00993276	1.01	16.557	20.7	11.7147	0.0268958
340300	2018	-0.01	0.975281	0.27901	11.5258	0.401022	0.00972569	1.051	16.657	22.1546	11.8439	0.0265771
340300	2019	0.08	1.15572	0.236659	11.5281	0.407542	0.00866865	1.013	16.839	26.3928	11.9116	0.0303429
340300	2020	0.09	1.18907	0.142131	11.53	0.402945	0.00817161	1.128	16.852	26.6545	11.975	0.0369311
340400	2011	-0.73	0.416923	0.317236	11.7414	0.502182	0.0120654	1.01	15.775	10.08	9.8024	0.0125379
340400	2012	-0.55	0.439938	0.254717	11.7217	0.496334	0.0151194	1	15.872	12.09	9.95309	0.0132462
340400	2013	-0.44	0.481481	0.265589	11.7359	0.481442	0.0160949	1.073	15.919	13.88	10.1738	0.0140052
340400	2014	-0.38	0.58885	0.253325	11.7257	0.451464	0.0113634	1.135	15.882	13.92	10.3176	0.0142207
340400	2015	-0.27	0.821206	0.227713	11.733	0.402762	0.0118751	1.077	16.014	15	10.4546	0.0156105
340400	2016	-0.2	0.858051	0.254348	11.7278	0.401938	0.0111877	1.217	16.081	15.43	10.4949	0.0191479
340400	2017	-0.09	0.885927	0.269574	11.7316	0.405942	0.0105605	1.219	16.177	16.46	10.5715	0.0189131
340400	2018	-0.04	0.914163	0.26084	11.7288	0.410296	0.0102949	1.266	16.243	16.8115	10.5863	0.0192461
340400	2019	0.06	1.2113	0.226852	11.7308	0.418698	0.00931657	1.208	16.377	17.411	10.6022	0.0193519
340400	2020	0.06	1.27199	0.128983	11.7294	0.416442	0.00848782	1.282	16.409	17.5614	10.6179	0.020524
340500	2011	-0.7	0.38326	0.247312	13.0631	0.535246	0.00932076	0.705	16.253	16.78	8.77771	0.0169305
340500	2012	-0.52	0.416541	0.233602	13.0654	0.522318	0.0117074	0.696	16.327	17.82	9.26027	0.0206619
340500	2013	-0.4	0.454264	0.299611	13.0635	0.505718	0.0197453	0.772	16.375	18.01	9.50547	0.0203116
340500	2014	-0.32	0.512039	0.288662	13.0651	0.493254	0.0102578	0.828	16.406	17.67	9.70875	0.0202611
340500	2015	-0.25	0.661376	0.287478	13.0638	0.465478	0.0173706	0.867	16.429	19.19	9.82352	0.0249447
340500	2016	-0.16	0.703971	0.291181	13.0649	0.462152	0.010592	0.898	16.519	19.14	9.91882	0.0295515
340500	2017	-0.06	0.742202	0.314596	13.064	0.463195	0.00911209	0.867	16.655	19.92	9.99579	0.0281298
340500	2018	0.01	0.781716	0.309463	13.0647	0.464882	0.00886159	0.845	16.769	20.4482	10.6265	0.0334759
340500	2019	0.09	0.95102	0.318344	13.0641	0.459192	0.00842811	0.869	16.865	21.3234	10.7218	0.0344303
340500	2020	0.11	0.996237	0.146537	13.0646	0.457866	0.00865864	1.026	16.901	22.4425	10.8089	0.0416561
340600	2011	-0.75	0.380091	0.233333	11.3102	0.510298	0.00838989	0.733	15.529	11.92	10.0099	0.0070506
340600	2012	-0.61	0.387292	0.198804	11.2979	0.509346	0.0101974	0.82	15.641	12	10.3062	0.0083047
340600	2013	-0.48	0.374627	0.230189	11.305	0.518142	0.00874162	0.87	15.767	12.89	10.3223	0.0090281
340600	2014	-0.39	0.455836	0.222005	11.3009	0.491406	0.00843813	0.876	15.843	13.32	10.4686	0.0089891
340600	2015	-0.31	0.586919	0.225692	11.3033	0.459926	0.00956658	0.923	15.844	14.75	10.5641	0.0092226
340600	2016	-0.12	0.639432	0.219031	11.3019	0.452498	0.00885929	0.996	15.894	16.91	10.5456	0.0109865
340600	2017	-0.12	0.671467	0.234009	11.3027	0.452821	0.00782399	0.94	16.039	17.32	10.6871	0.0092599
340600	2018	-0.09	0.70438	0.236421	11.3022	0.453656	0.0085142	0.951	16.103	18.3575	10.8259	0.0101979
340600	2019	0.03	1.18267	0.262548	11.3025	0.441978	0.00834878	1.002	16.193	20.2445	10.9127	0.213993
340600	2020	0.05	1.22502	0.0992269	11.3024	0.440577	0.00837301	1.143	16.231	21.2134	10.9926	0.0132579
340700	2011	-0.71	0.313253	0.214286	12.265	0.613126	0.0106519	0.789	15.572	11.49	12.1079	0.213227
340700	2012	-0.54	0.336512	0.223558	12.2675	0.600126	0.0139284	0.829	15.642	11.51	12.0176	0.0091065
340700	2013	-0.44	0.361997	0.249027	12.2659	0.588286	0.0128305	0.845	15.733	11.48	12.1641	0.010559
340700	2014	-0.34	0.378682	0.249924	12.2669	0.581558	0.012589	0.891	15.784	11.54	12.2931	0.012612
340700	2015	-0.27	0.535599	0.238451	12.2663	0.494086	0.0125577	0.841	16.026	11.16	12.4319	0.0134053
340700	2016	-0.24	0.594958	0.249257	12.2667	0.481942	0.0100058	0.987	16.074	12.09	12.5531	0.0168865
340700	2017	-0.1	0.621071	0.246056	12.2665	0.482038	0.00816987	0.866	16.233	14.08	12.6183	0.018346
340700	2018	-0.08	0.647766	0.269168	12.2666	0.482534	0.00714028	0.903	16.319	13.5825	12.6854	0.0170903
340700	2019	0.01	1.04104	0.243036	12.2665	0.449718	0.00957066	1.262	16.077	13.9112	12.7342	0.0204446
340700	2020	-0.02	1.07882	0.111423	12.2666	0.449511	0.0094003	1.331	16.122	25.8049	12.7807	0.0223607
340800	2011	-0.71	0.538879	0.167249	11.8473	0.416814	0.00706276	0.566	16.313	15.07	10.8348	0.0159507
340800	2012	-0.56	0.531306	0.162437	11.8473	0.421426	0.00758712	0.627	16.425	15.45	11.3012	0.0196308
340800	2013	-0.41	0.613936	0.17732	11.8473	0.408686	0.00812849	0.753	16.468	16.64	11.5255	0.0287562
340800	2014	-0.33	0.63447	0.182178	11.8473	0.409778	0.00802632	0.816	16.553	17.04	11.7361	0.0191393
340800	2015	-0.26	0.724206	0.190066	11.8473	0.404402	0.0075921	1.008	16.467	16.51	11.8437	0.0223906
340800	2016	-0.17	0.842105	0.196212	11.8473	0.40125	0.00852111	0.968	16.544	18.69	11.9209	0.0408158
340800	2017	-0.06	0.818275	0.19493	11.8473	0.409081	0.00718931	0.998	16.654	16.3	11.9889	0.0262032
340800	2018	0.01	0.795591	0.189143	11.8473	0.417426	0.00702756	1.027	16.769	22.0652	11.8483	0.0309737
340800	2019	0.1	1.0245	0.212075	11.8473	0.421482	0.00578717	0.939	16.986	22.8274	11.8494	0.0317076
340800	2020	0.13	1.08813	0.111337	11.8473	0.417627	0.00571729	1.059	17.022	20.5983	11.8505	0.0356556
341000	2011	-0.7	0.911063	0.208633	9.72274	0.403082	0.0139342	0.921	15.147	19.6	9.69289	0.0041405
341000	2012	-0.55	0.915584	0.203857	9.72274	0.405598	0.0153373	0.981	15.262	19.84	9.98659	0.0052132
341000	2013	-0.42	0.922246	0.204005	9.72274	0.408798	0.0144258	1.004	15.364	20.07	10.113	0.0137418
341000	2014	-0.38	0.9329	0.211209	9.72274	0.410654	0.0153356	1.038	15.439	21.05	9.90823	0.0067633
341000	2015	-0.3	1.24561	0.208849	9.72274	0.417026	0.0153075	1.067	15.485	21.02	9.94256	0.0074951
341000	2016	-0.23	1.32134	0.219956	9.72274	0.424926	0.0147634	1.056	15.568	22.78	10.0122	0.0083002
341000	2017	-0.12	1.46477	0.21956	9.72274	0.436491	0.0138744	1.172	15.626	22.83	10.0799	0.0101423
341000	2018	-0.07	1.62464	0.214748	9.72274	0.450346	0.0129106	1.223	15.729	25.511	10.2585	0.0106392
341000	2019	0.02	1.67052	0.184591	9.72274	0.459576	0.0111301	1.164	15.917	27.2917	10.3456	0.0110111
341000	2020	0.04	1.65399	0.123308	9.72274	0.456279	0.0110275	1.282	15.956	31.3362	10.4257	0.0130801
341100	2011	-0.73	0.539652	0.203512	10.8367	0.386746	0.00906061	0.678	15.956	29.86	10.0777	0.0109553
341100	2012	-0.58	0.533461	0.19337	10.8384	0.390574	0.0102373	0.73	16.088	36.44	10.4154	0.0162775
341100	2013	-0.43	0.524528	0.205167	10.8376	0.395048	0.010587	0.822	16.201	39.35	10.6044	0.0141022
341100	2014	-0.32	0.537313	0.217819	10.838	0.401216	0.0104742	0.855	16.312	44.53	9.88211	0.0153962
341100	2015	-0.24	0.56015	0.208572	10.8378	0.400728	0.0113259	0.921	16.385	46.4	10.0134	0.0198278
341100	2016	-0.14	0.692153	0.221201	10.8379	0.390626	0.0120509	1.004	16.471	43.9	10.0984	0.0285925
341100	2017	-0.04	0.695953	0.198275	10.8379	0.40068	0.0116385	1.059	16.591	41.22	10.2045	0.024328
341100	2018	0.09	0.699612	0.214452	10.8379	0.411706	0.0112919	1.135	16.707	42.5694	10.3984	0.0286464
341100	2019	0.18	0.863544	0.221087	10.8379	0.428082	0.00751106	0.832	17.186	40.2102	10.5966	0.0342916
341100	2020	0.19	0.867282	0.085482	10.8379	0.424462	0.00751055	0.995	17.227	40.4315	10.762	0.0406217
341200	2011	-0.73	0.812968	0.201068	9.66142	0.341606	0.00699383	0.625	15.959	17.17	11.5046	0.0120378
341200	2012	-0.57	0.794189	0.187897	9.68626	0.345234	0.00770997	0.666	16.08	18.3	11.8052	0.0146934
341200	2013	-0.29	0.807786	0.167412	9.67017	0.345194	0.00823657	0.738	16.179	20.55	12.0706	0.0143489
341200	2014	-0.41	0.808962	0.21347	9.68059	0.351714	0.00922755	0.808	16.291	23.73	12.079	0.015119
341200	2015	-0.29	0.90172	0.218962	9.67382	0.351414	0.00995913	0.936	16.355	23.73	12.1756	0.0214532
341200	2016	-0.17	0.969849	0.232815	9.67822	0.354056	0.0098839	1.12	16.456	26.22	12.2526	0.0239185
341200	2017	-0.02	0.966952	0.235612	9.67533	0.361509	0.0103494	1.308	16.57	25.14	12.3355	0.023511
341200	2018	0.08	0.9642	0.228239	9.67721	0.370106	0.0108608	1.502	16.683	24.1544	12.4232	0.0276862
341200	2019	0.21	1.2801	0.213772	9.67602	0.401686	0.00754209	1.181	17.113	23.0737	12.4908	0.0316957
341200	2020	0.23	1.32012	0.10517	9.67677	0.396619	0.00712987	1.335	17.149	23.0721	12.5542	0.0415554
341300	2011	-0.76	0.795566	0.15752	9.29597	0.342606	0.00514236	0.472	15.898	21.62	10.313	0.276815
341300	2012	-0.6	0.78744	0.158931	9.30319	0.345272	0.00616898	0.506	16.029	23.27	10.5397	0.0094489
341300	2013	-0.47	0.790476	0.198598	9.30683	0.348128	0.00681018	0.551	16.132	24.16	10.735	0.0077052
341300	2014	-0.32	0.842482	0.196639	9.30874	0.352154	0.007092	0.602	16.25	27.06	10.9047	0.0099048
341300	2015	-0.24	1.06596	0.136364	9.30973	0.353946	0.00726984	0.654	16.33	26.78	11.0017	0.0121743
341300	2016	-0.2	1.12929	0.137374	9.31028	0.364074	0.00731678	0.724	16.42	27.9	11.0787	0.0155389
341300	2017	-0.08	1.21017	0.491809	9.31046	0.374256	0.00710228	0.851	16.501	31.51	11.1291	0.0155697
341300	2018	-0.02	1.29348	0.215699	9.31064	0.386336	0.00649776	0.952	16.607	31.957	10.1541	0.0179787
341300	2019	0.08	1.38162	0.20566	9.31073	0.395922	0.0066702	0.958	16.801	32.0119	10.2675	0.0191371
341300	2020	0.11	1.40954	0.119729	9.31073	0.393271	0.00653629	1.14	16.833	32.2368	10.3693	0.0277533
341500	2011	-0.75	0.717439	0.121569	12.1296	0.360118	0.00811656	0.705	15.921	16.48	11.5529	0.0141693
341500	2012	-0.59	0.698482	0.120388	12.2179	0.363294	0.00841458	0.747	16.033	19.53	11.8053	0.0185624
341500	2013	-0.45	0.684989	0.12164	12.302	0.369914	0.00900164	0.816	16.128	20.52	12.0084	0.0207073
341500	2014	-0.4	0.692632	0.144025	12.3819	0.372282	0.00970697	0.874	16.21	21.16	12.2078	0.0169227
341500	2015	-0.29	0.785249	0.284966	12.4578	0.374894	0.0101551	1.064	16.134	23.44	12.3461	0.0185125
341500	2016	-0.2	0.844244	0.281911	12.5301	0.369614	0.00895094	1.076	16.221	24.24	12.4338	0.0177552
341500	2017	-0.09	0.959953	0.271938	12.5988	0.37448	0.00970581	1.316	16.273	25.09	12.5015	0.0199827
341500	2018	1e-08	1.08621	0.237759	12.6641	0.382726	0.00950106	1.434	16.371	26.4635	12.5833	0.0232481
341500	2019	0.09	1.39889	0.218775	12.7262	0.403302	0.0077074	1.358	16.601	27.23	12.5845	0.0253957
341500	2020	0.15	1.35736	0.136485	12.7852	0.396053	0.00785736	1.559	16.631	27.588	12.5857	0.0290994
341600	2011	-0.8	0.863636	0.142376	8.25349	0.342424	0.00584708	0.521	15.651	35.25	10.2143	0.0052733
341600	2012	-0.65	0.84901	0.14866	8.14294	0.344874	0.00717182	0.597	15.784	38.73	10.3941	0.0072836
341600	2013	-0.52	0.861728	0.208221	8.04815	0.346342	0.00840191	0.659	15.884	38.2	10.7184	0.0071437
341600	2014	-0.44	0.974684	0.215591	7.96728	0.35265	0.00880377	0.726	15.994	39.82	10.1911	0.008656
341600	2015	-0.33	1.01781	0.223395	7.89804	0.357298	0.00932173	0.831	16.059	46.04	9.81208	0.0100559
341600	2016	-0.21	1.07494	0.220531	7.83913	0.361634	0.00875025	0.991	16.163	45.53	9.80223	0.0111026
341600	2017	-0.09	1.11082	0.222142	7.78821	0.369066	0.00860354	1.163	16.258	34.76	9.86988	0.0141192
341600	2018	-0.04	1.14653	0.225194	7.745	0.377462	0.00908417	1.302	16.363	37.1307	10.1462	0.0160081
341600	2019	0.02	1.43099	0.198015	7.70796	0.402858	0.00743149	1.138	16.677	38.8375	10.3417	0.0192171
341600	2020	0.09	1.4527	0.129975	7.67647	0.400906	0.00712357	1.318	16.709	41.934	10.5052	0.0246835
341700	2011	-0.74	0.713131	0.205882	10.536	0.392738	0.0124644	0.846	15.131	24.65	9.94927	0.276648
341700	2012	-0.61	0.740286	0.193078	10.5523	0.392366	0.0142096	0.884	15.244	24.3	9.99575	0.006376
341700	2013	-0.48	0.75	0.274809	10.541	0.393416	0.0153535	0.866	15.346	24.43	10.1386	0.0069387
341700	2014	-0.44	0.840764	0.244184	10.5488	0.396346	0.0147493	0.893	15.459	25.09	10.2341	0.0067189
341700	2015	-0.32	0.887202	0.235567	10.5434	0.396702	0.0194282	0.878	15.511	25.35	9.68009	0.0075164
341700	2016	-0.23	1.00685	0.246995	10.5472	0.400966	0.0133702	0.858	15.589	25.65	9.68359	0.0081742
341700	2017	-0.14	1.05575	0.267336	10.5445	0.405126	0.0114987	0.898	15.647	25.62	9.75967	0.0079576
341700	2018	-0.09	1.10638	0.267436	10.5464	0.409834	0.0103756	0.89	15.74	25.5685	9.90419	0.008285
341700	2019	0.02	1.03628	0.271422	10.5451	0.413734	0.00835431	0.824	15.934	26.3566	9.97185	0.0081504
341700	2020	0.01	1.03926	0.170405	10.546	0.414242	0.00841316	0.985	15.978	26.4447	10.0352	0.0090887
341800	2011	-0.7	0.627639	0.0734908	11.1526	0.401474	0.0108431	0.718	15.72	22.71	10.1936	0.213687
341800	2012	-0.57	0.6341	0.0945368	11.1527	0.403654	0.0125645	0.782	15.84	25.46	10.4985	0.0093321
341800	2013	-0.41	0.632381	0.127728	11.1527	0.406298	0.0137249	0.848	15.947	26.62	10.7744	0.0117151
341800	2014	-0.35	0.696498	0.188432	11.1527	0.408744	0.0141353	0.905	16.032	27.37	10.9969	0.0130022
341800	2015	-0.28	0.796715	0.189106	11.1527	0.403338	0.0144676	0.927	16.089	29.54	11.0922	0.21485
341800	2016	-0.21	0.852632	0.215051	11.1527	0.40405	0.0140299	0.984	16.174	30.91	11.1883	0.215719
341800	2017	-0.09	0.847193	0.215892	11.1527	0.409849	0.0128142	1.034	16.288	32.52	11.2653	0.216106
341800	2018	-0.02	0.841889	0.211903	11.1527	0.415878	0.0123697	1.049	16.394	34.1048	11.4088	0.21726
341800	2019	0.06	0.911205	0.187683	11.1527	0.418706	0.0111961	0.964	16.563	34.9146	11.4764	0.217446
341800	2020	0.08	0.906296	0.101596	11.1527	0.415418	0.0110553	1.096	16.592	35.4732	11.5398	0.217901
	mean	0.000146341	0.986497	0.27218	12.6042	0.443744	0.0102591	1.18086	17.1022	22.6971	11.3938	0.089363
	min	-0.8	0.313253	0.0734908	7.67647	0.341606	0.00514236	0.472	15.131	4.04	8.39615	0.0041405
	max	2.42	2.75103	1	17.6963	0.613126	0.0225747	3.054	19.774	46.4	14.5477	0.839447
